# Supplementary material for: Sirtuin-1 Regulates Mitochondrial Calcium Uptake Through Mitochondrial Calcium Uptake 1 (MICU1)
Source: Life (Basel). 2025 Jan 25;15(2):174. doi: 10.3390/life15020174 (PMC11856031; doi:10.3390/life15020174)
Supplement: Supplementary file 1 [file life-15-00174-s001.zip]

Archive with 1 entries (1 files):
- life-3434908-supplementary.pdf
